# Supplementary material for: Unexpected species diversity in electric eels with a description of the strongest living bioelectricity generator
Source: Nat Commun. 2019 Sep 10;10:4000. doi: 10.1038/s41467-019-11690-z (PMC6736962; doi:10.1038/s41467-019-11690-z)
Supplement: Supplementary file 4 — Supplementary Data 1 [file 41467_2019_11690_MOESM4_ESM.xlsx]

## Sheet: Sheet1
Museum Catalog Number	Species	River	Lat	Long	N localities	DNA	Morphology
AUM 38037	E. electricus	Essequibo	2.22654	-58.2938	1	x	x
MHNG 2621.069	E. electricus	Nickerie	4.75006	-56.8761	2	x	x
MHNG 187.38	E. electricus	Nickerie	4.85375	-56.7866	3	x	x
MHNG 187.39	E. electricus	Nickerie	4.85375	-56.7866		x	x
MHNG 187.40	E. electricus	Nickerie	4.85375	-56.7866		x	x
MHNG 187.41	E. electricus	Nickerie	4.85375	-56.7866		x	x
MHNG 187.42	E. electricus	Nickerie	4.95233	-56.3687	4	x	x
MHNG 2673.079	E. electricus	Suriname	3.95108	-55.5338	5	x	x
	E. electricus	Corantijn	4.37647	-57.957	6	x	N/A
TNC 19358	E. electricus	Corantijn	5.32473	-57.3298	7	x	x
USNM 403765	E. electricus	Cuyuni	6.84722	-60.1363	8	x	x
UCF uncat. 1	E. electricus	Coppename	4.42833	-56.2175	9	x	x
UCF uncat. 2	E. electricus	Coppename	4.73861	-56.2194	10	x	x
UCF uncat. 3	E. electricus	Coppename	4.73861	-56.2194		x	N/A
UCF uncat. 4	E. electricus	Coppename	4.73861	-56.2194		x	N/A
UCF uncat. 5	E. electricus	Coppename	4.73861	-56.2194		x	N/A
AUF 2166/AUM 62890	E. electricus	Kuribrong	5.4065	-59.5336	11	x	x
MHNG 187.36	E. electricus	Saramacca	4.42836	-55.7641	12	x	x
MHNG 187.37	E. electricus	Saramacca	4.29069	-55.8034	13	x	x
MPEG 30372	E. varii sp. nov.	Maicuru	-1.61402	-54.376	1	x	x
UCF uncat. 6	E. varii sp. nov.	Solimões	-3.56666	-65.1333	2	x	N/A
INPA 41112	E. varii sp. nov.	Curiaú	0.14542	-51.0419	3	x	x, damaged
INPA 41113	E. varii sp. nov.	Curiaú	0.14542	-51.0419		x	x, damaged
INPA 41114	E. varii sp. nov.	Curiaú	0.14542	-51.0419		x	x, damaged
INPA 41115	E. varii sp. nov.	Curiaú	0.14542	-51.0419		x	x, damaged
INPA 41116	E. varii sp. nov.	Curiaú	0.14542	-51.0419		x	x, damaged
INPA 41117	E. varii sp. nov.	Curiaú	0.14542	-51.0419		x	x, damaged
INPA 41118	E. varii sp. nov.	Curiaú	0.14542	-51.0419		x	x, damaged
INPA 41119	E. varii sp. nov.	Curiaú	0.14542	-51.0419		x	x, damaged
INPA 41120	E. varii sp. nov.	Curiaú	0.14542	-51.0419		x	x, damaged
INPA 41121	E. varii sp. nov.	Curiaú	0.14542	-51.0419		x	x, damaged
INPA 41122	E. varii sp. nov.	Curiaú	0.14542	-51.0419		x	x, damaged
INPA 41124	E. varii sp. nov.	Curiaú	0.14542	-51.0419		x	x, damaged
INPA 41125	E. varii sp. nov.	Curiaú	-0.00024	-51.0815	4	x	x, damaged
MPEG 25422_3	E. varii sp. nov.	Goiapi	-0.83333	-48.9167		x	x
MPEG 25422_4	E. varii sp. nov.	Goiapi	-0.83333	-48.9167	5	x	x
MPEG 30362	E. varii sp. nov.	Caripetuba	-1.62305	-48.9258	6	x	x
MPEG 30363	E. varii sp. nov.	Caripetuba	-1.62305	-48.9258		x	x
MPEG 30364	E. varii sp. nov.	Irituia	-1.79413	-47.4452	7	x	x
MPEG 30480_1	E. varii sp. nov.	Curua	-2.28361	-55.5642	8	x	x
MPEG 30480_2	E. varii sp. nov.	Curua	-2.28361	-55.5642		x	x
MPEG 30480_3	E. varii sp. nov.	Curua	-2.28361	-55.5642		x	x
UCF uncat. 7	E. varii sp. nov.	Rio Tapajós	-1.99131	-55.1811	9	x	x
UFRO 10211	E. varii sp. nov.	Cunia	-8.74051	-63.9213	10	x	x
INPA uncat. 7	E. varii sp. nov.	Matupiri	-5.5175	-60.4169	11	x	x
UNESP 67901	E. varii sp. nov.	Purus	-9.97537	-67.8249	12	x	x
UNESP 67902	E. varii sp. nov.	Purus	-9.97537	-67.8249		x	x
UNESP 67904	E. varii sp. nov.	Purus	-9.97537	-67.8249		x	x
UNESP 67905	E. varii sp. nov.	Purus	-9.97537	-67.8249		x	x
MPEG 30492	E. varii sp. nov.	Itapecuru	-6.79068	-45.4742	13	x	x
MHNG 187.44	E. varii sp. nov.	Approuague	4.31405	-52.1285	14	x	x
MHNG 187.45	E. varii sp. nov.	Approuague	4.31405	-52.1285		x	x
MHNG 187.46	E. varii sp. nov.	Approuague	4.31405	-52.1285		x	x
INPA 46378	E. varii sp. nov.	Rio Negro/ Solimoes	-3.28472	-60.1861	15	x	x
INPA 46379_1	E. varii sp. nov.	Rio Negro/ Solimoes	-3.28472	-60.1861		x	x
INPA 46379_2	E. varii sp. nov.	Rio Negro/ Solimoes	-3.28472	-60.1861		x	x
INPA 46379_3	E. varii sp. nov.	Rio Negro/ Solimoes	-3.28472	-60.1861		x	x
MPEG 30617	E. varii sp. nov.	Acapu	-1.12444	-56.2812	16	x	x
INPA uncat. 1	E. varii sp. nov.	Marmorana	-0.65418	-51.6909	17	x	x
INPA uncat. 2	E. varii sp. nov.	Marmorana	-0.65418	-51.6909		x	x
INPA uncat. 3	E. varii sp. nov.	Marmorana	-0.65418	-51.6909		x	x
INPA uncat. 4	E. varii sp. nov.	Marmorana	-0.65418	-51.6909		x	x
INPA uncat. 5	E. varii sp. nov.	Marmorana	-0.65418	-51.6909		x	x
INPA uncat. 6	E. varii sp. nov.	Marmorana	-0.65418	-51.6939	19	x	x
MPEG 15529_2	E. voltai sp. nov.	Ipitinga	-0.833	-53.935	1	x	x
MPEG 24793	E. voltai sp. nov.	Xingu	-3.6	-52.4	2	x	x
MPEG uncat. 1	E. voltai sp. nov.	Xingu	-3.45	-51.8833	3	x	x
INPA uncat. 8	E. voltai sp. nov.	Xingu	-3.1946	-52.2093	4	x	N/A
LIA-M 4802	E. voltai sp. nov.	Xingu	-3.59667	-51.8406	5	x	N/A
LIA-M 4803	E. voltai sp. nov.	Xingu	-3.59667	-51.8406		x	N/A
LIA-M 4804	E. voltai sp. nov.	Xingu	-3.59667	-51.8406		x	N/A
LIA-M 4805	E. voltai sp. nov.	Xingu	-3.59667	-51.8406		x	N/A
LIA-M 4806	E. voltai sp. nov.	Xingu	-3.59667	-51.8406		x	N/A
ANSP 11319	E. voltai sp. nov.	Xingu	-3.59725	-51.8417	6	x	x
ANSP 11320	E. voltai sp. nov.	Xingu	-3.59725	-51.8417		x	x
ANSP 11321	E. voltai sp. nov.	Xingu	-3.59725	-51.8417		x	x
ANSP 11322	E. voltai sp. nov.	Xingu	-3.59725	-51.8417		x	x
ANSP 11323	E. voltai sp. nov.	Xingu	-3.59725	-51.8417		x	x
ANSP 11324	E. voltai sp. nov.	Xingu	-3.59725	-51.8417		x	x
ANSP 11325	E. voltai sp. nov.	Xingu	-3.59725	-51.8417		x	x
INPA 050453_1	E. voltai sp. nov.	Iriri	-5.58089	-54.3146	7	x	x
INPA 050453_2	E. voltai sp. nov.	Iriri	-5.58089	-54.3146		x	x
INPA 050453_3	E. voltai sp. nov.	Iriri	-5.58089	-54.3146		x	x
INPA 050453_4	E. voltai sp. nov.	Iriri	-5.58089	-54.3146		x	x
INPA 050453_5	E. voltai sp. nov.	Iriri	-5.58089	-54.3146		x	x
INPA 050453_6	E. voltai sp. nov.	Iriri	-5.58089	-54.3146		x	x
INPA 050453_7	E. voltai sp. nov.	Iriri	-5.58089	-54.3146		x	x
INPA 050453_8	E. voltai sp. nov.	Iriri	-5.58089	-54.3146		x	x
MZUSP 116421_5	E. voltai sp. nov.	Teles Pires	-9.11695	-57.0039	8	x	x
MZUSP 116410_2	E. voltai sp. nov.	São Benedito	-9.11668	-57.0222	9	x	x
MZUSP 116410_1	E. voltai sp. nov.	Apiccá	-9.19285	-57.0789	10	x	x
MZUSP 116421_1	E. voltai sp. nov.	Santa Rosa	-8.86472	-57.4183	11	x	x
MZUSP 116421_2	E. voltai sp. nov.	Santa Rosa				x	x
MZUSP 116421_3	E. voltai sp. nov.	Santa Rosa				x	x
MZUSP 116421_4	E. voltai sp. nov.	Santa Rosa				x	x
MPEG 30365	E. voltai sp. nov.	Maicuru	-1.61402	-54.376	12	x	N/A
MPEG 30366	E. voltai sp. nov.	Maicuru	-1.61402	-54.376		x	N/A
MPEG 30367	E. voltai sp. nov.	Maicuru	-1.61402	-54.376		x	N/A
MPEG 30368	E. voltai sp. nov.	Maicuru	-1.61402	-54.376		x	N/A
MPEG 30369	E. voltai sp. nov.	Maicuru	-1.61402	-54.376		x	N/A
MPEG 30370	E. voltai sp. nov.	Maicuru	-1.61402	-54.376		x	N/A
MPEG 30371	E. voltai sp. nov.	Maicuru	-1.61402	-54.376		x	N/A
UCF uncat. 8	E. voltai sp. nov.	Tapajós	-2.79611	-55.2111	13	x	N/A
INPA 41123	E. voltai sp. nov.	Curiaú	0.14542	-51.0419	14	x	x
UFRO 11386	E. voltai sp. nov.	Roosevelt	-12.0162	-60.3535	15	x	x
UFOPA uncat. 1	E. voltai sp. nov.	Cupari	-3.93546	-55.3278	16	x	x
UFOPA uncat. 2	E. voltai sp. nov.	Cupari	-4.17294	-55.4275	17	x	x
Abbreviations: Specimens and tissues used in the molecular analyses and examined specimens were provided by researchers and collections managers at: ANSP, Academy of Natural Sciences of Drexel University, Philadelphia; AUM, Auburn University Museum, Auburn; INPA, Instituto Nacional de Pesquisas da Amazônia, Manaus; MHNG, Muséum d'histoire naturelle, Geneva; MPEG, Museu Paraense Emílio Goeldi, Bel…
