# Supplementary material for: Unexpected species diversity in electric eels with a description of the strongest living bioelectricity generator
Source: Nat Commun. 2019 Sep 10;10:4000. doi: 10.1038/s41467-019-11690-z (PMC6736962; doi:10.1038/s41467-019-11690-z)
Supplement: Supplementary file 5 — Supplementary Data 2 [file 41467_2019_11690_MOESM5_ESM.xlsx]

## Sheet: Sheet1
E. electricus E. varii sp. nov. E. voltai sp. nov.
	Range	Mean	N	H	Range	Mean	N	H	Range	Mean	N
Total length (mm)	304–1000	–	15	1000	359 –1485	–	32	1298	345-1711	–	29
As a percentage of TL
Head length (HL)	8.7–12.0	10.5	15	11.2	8.1–14.2	10.4	32	8.85	8.7–11.8	10.2	29
Greatest body depth	4.6–9.0	7.3	15	9.03	4.1–10.8	6.7	32	5.7	4.9–7.8	6.5	29
Body width	5.0–8.5	7	15	8.54	4.0–8.1	6.1	32	6.5	4.2–8.3	6.1	29
Pectoral-fin length	2.6–3.9	3.4	15	3.2	2.0–4.1	2.8	32	2.6	2.3–3.9	2.9	29
Preanal-fin distance	13.4–19.9	16.4	15	16.4	14.2–22.5	17.4	32	14.4	13.4–19.8	17.2	29
Preanus distance	6.1–8.2	7.1	15	6.7	5.8–11.3	7.3	32	7.2	4.2–7.2	5.2	29
As a percentage of HL
Head depth	44.6–60.1	53.9	15	59.8	43.5–81.5	60	32	72.5	45.8–72.5	58.7	29
Head width	61.5–74.7	67.5	15	67.8	53.4–85.4	71.6	32	78.8	60.1–84.1	69.4	29
Branchial opening	22.0–29.7	25.6	15	25.3	20.6–41.6	30.8	32	28.7	15.5–28.7	23	29
Eye diameter	4.0–6.7	5.1	15	5	2.1–6.6	4.4	32	3.6	3.6–6.1	5	29
Preorbital distance	28.7–37.7	32.8	15	37.7	22.3–37.7	29.3	32	27.7	27.1–35.6	30.3	29
Postorbital distance	61.8–68.8	65.4	15	66.2	62.2–76.0	67.8	32	68	64.5–73.5	67.4	29
Interorbital distance	29.3–40.5	33.4	15	40.2	40.2–76.5	60	32	39.8	29.1–42.8	34.2	29
Mouth width	37.0–49.6	43.7	15	49.6	37.9–64.0	51.5	32	50.7	44.8–60.1	54.8	29
Internarial distance	4.0–7.0	5.2	15	5.4	2.6–10.0	6.7	32	7.4	5.6–7.6	7.8	29
Eye-posterior nares distance	8.5–16.2	11.7	15	16.2	8.4–13.9	11	32	11.2	9.6–11.7	10.7	29
Mouth-eye distance	8.4 –12.3	10.1	15	12.2	8.2–17.7	12.8	32	13.7	10.9–16.0	13.4	29
Snout-corner of mouth distance	25.0–36.0	31.2	15	31	11.2–38.0	29.3	32	28.6	23.2–31.5	27	29
Meristics
Pectoral-fin rays	32–38	–	15	23	20–28	–	32	24	23–31	–	29
Anal/caudal-fin rays	325–386	–	15	340	320–395	–	32	385	320 –420	–	29
Lateral-line pores	88–101	–	15	154	124–186	–	32	134	112–146	–	29
