# Supplementary material for: Unexpected species diversity in electric eels with a description of the strongest living bioelectricity generator
Source: Nat Commun. 2019 Sep 10;10:4000. doi: 10.1038/s41467-019-11690-z (PMC6736962; doi:10.1038/s41467-019-11690-z)
Supplement: Supplementary file 6 — Supplementary Data 3 [file 41467_2019_11690_MOESM6_ESM.xlsx]

## Sheet: Sheet1
Museum Catalog Number	Tissue	Species	COI	ND4	ATP8/6	16S	12S	S7-i1	SH3PX3	36298E1	4174E20	55378E1
AUM 38037		E. electricus	MN195146	MN195290	MN195614	MN195522	MN195409	MN195846	MN195767	MN196169	MN195955	MN196055
MHNG 2621.069	SU01-117	E. electricus	MN195128	MN195319	MN195617	MN195526	MN195413	MN195850	MN195769	MN196173	MN195959	MN196083
MHNG 187.38	GFSU14-1005	E. electricus	MN195132	MN195243	MN195578	MN195515	MN195402	MN195839	MN195739	MN196162	MN195948	MN196009
MHNG 187.39	GFSU14-1050	E. electricus	MN195133	MN195244	MN195579	MN195516	MN195403	MN195840	MN195740	MN196163	MN195949	MN196010
MHNG 187.40	GFSU14-1051	E. electricus	MN195134	MN195245	MN195580	MN195517	MN195404	MN195841	MN195741	MN196164	MN195950	MN196011
MHNG 187.41	GFSU14-1052	E. electricus	MN195135	MN195246	MN195581	MN195518	MN195405	MN195842	MN195742	MN196165	MN195951	MN196012
MHNG 187.42	GFSU14-1232	E. electricus	MN195136	MN195247	MN195582	MN195519	MN195406	MN195843	MN195743	MN196166	MN195952	MN196013
MHNG 2673.079	SU05-144	E. electricus	MN195129	MN195320	MN195618	MN195520	MN195407	MN195844	MN195770	MN196167	MN195953	MN196084
	SU05-387	E. electricus	MN195138	MN195259	MN195589	MN195521	MN195408	MN195845	MN195749	MN196168	MN195954	MN196027
TNC 19358		E. electricus	MN195144	MN195274	MN195604	MN195525	MN195412	MN195849	MN195762	MN196172	MN195958	MN196039
USNM 403765		E. electricus	MN195145	MN195315	MN195616	MN195524	MN195411	MN195848	MN195768	MN196171	MN195957	MN196079
UCF uncat. 1	NLJ 9792	E. electricus	MN195139	MN195260	MN195590	MN195530	MN195417	MN195851	MN195750	MN196177	MN195963	MN196028
UCF uncat. 2	NLJ 9793	E. electricus	MN195140	MN195261	MN195591	MN195531	MN195418	MN195852	MN195751	MN196178	MN195964	MN196029
UCF uncat. 3	NLJ 9794	E. electricus	MN195141	MN195262	MN195592	MN195527	MN195414	N/A	MN195752	MN196174	MN195960	N/A
UCF uncat. 4	NLJ 9795	E. electricus	MN195142	MN195263	MN195593	MN195528	MN195415	N/A	MN195753	MN196175	MN195961	N/A
UCF uncat. 5	NLJ 9796	E. electricus	MN195143	MN195264	MN195594	MN195529	MN195416	N/A	MN195754	MN196176	MN195962	N/A
AUF 2166/AUM 62890		E. electricus	MN195137	MN195253	MN195583	MN195523	MN195410	MN195847	MN195744	MN196170	MN195956	MN196020
MHNG 187.36	GFSU14-622	E. electricus	MN195130	MN195241	MN195576	MN195513	MN195400	MN195837	MN195737	MN196160	MN195946	N/A
MHNG 187.37	GFSU14-938	E. electricus	MN195131	MN195242	MN195577	MN195514	MN195401	MN195838	MN195738	MN196161	MN195947	MN196008
MPEG 30372	11-10B35	E. varii sp. nov.	MN195164	MN195287	MN195680	MN195512	MN195399	MN195836	MN195698	MN196159	MN195945	MN196052
UCF uncat. 6	NLJ 2056	E. varii sp. nov.	MN195158	MN195252	MN195675	MN195472	MN195359	N/A	MN195693	MN196120	MN195905	MN196019
INPA 41112		E. varii sp. nov.	MN195167	MN195291	MN195649	MN195477	MN195364	N/A	MN195701	N/A	MN195910	MN196056
INPA 41113		E. varii sp. nov.	MN195168	MN195292	MN195650	MN195493	MN195380	MN195819	MN195702	MN196140	MN195926	MN196057
INPA 41114		E. varii sp. nov.	MN195169	MN195293	MN195651	MN195492	MN195379	MN195818	MN195703	MN196139	MN195925	MN196058
INPA 41115		E. varii sp. nov.	MN195170	MN195294	MN195652	MN195480	MN195367	MN195808	MN195704	MN196127	MN195913	MN196059
INPA 41116		E. varii sp. nov.	MN195171	MN195295	MN195653	MN195478	MN195365	MN195806	MN195705	MN196125	MN195911	MN196060
INPA 41117		E. varii sp. nov.	MN195172	MN195296	MN195654	MN195494	MN195381	MN195820	MN195706	MN196141	MN195927	MN196061
INPA 41118		E. varii sp. nov.	MN195173	MN195297	MN195655	MN195481	MN195368	MN195809	MN195707	MN196128	MN195914	MN196062
INPA 41119		E. varii sp. nov.	MN195174	MN195298	MN195656	MN195495	MN195382	MN195821	MN195708	MN196142	MN195928	MN196063
INPA 41120		E. varii sp. nov.	MN195175	MN195299	MN195657	MN195490	MN195377	MN195816	MN195709	MN196137	MN195923	MN196064
INPA 41121		E. varii sp. nov.	MN195176	MN195300	MN195658	MN195489	MN195376	N/A	MN195710	MN196136	MN195922	MN196065
INPA 41122		E. varii sp. nov.	MN195177	MN195301	MN195659	MN195491	MN195378	MN195817	MN195711	MN196138	MN195924	MN196066
INPA 41124		E. varii sp. nov.	MN195178	MN195303	MN195660	MN195482	MN195369	MN195810	MN195712	MN196129	MN195915	MN196068
INPA 41125		E. varii sp. nov.	MN195179	MN195304	MN195661	MN195479	MN195366	MN195807	MN195713	MN196126	MN195912	MN196069
MPEG 25422_3		E. varii sp. nov.	MN195185	MN195310	MN195667	MN195497	MN195384	MN195823	MN195719	MN196144	MN195930	MN196075
MPEG 25422_4		E. varii sp. nov.	MN195186	MN195311	MN195668	MN195498	MN195385	N/A	MN195720	MN196145	MN195931	N/A
MPEG 30362	1-2240	E. varii sp. nov.	MN195161	MN195277	MN195677	MN195496	MN195383	MN195822	MN195695	MN196143	MN195929	MN196042
MPEG 30363	2-2217	E. varii sp. nov.	MN195162	MN195278	MN195678	MN195471	MN195358	MN195801	MN195696	MN196119	MN195904	MN196043
MPEG 30364	3-2319	E. varii sp. nov.	MN195163	MN195279	MN195679	MN195499	MN195386	MN195824	MN195697	MN196146	MN195932	MN196044
MPEG 30480_1		E. varii sp. nov.	MN195187	MN195312	MN195669	MN195474	MN195361	MN195803	MN195721	MN196122	MN195907	MN196076
MPEG 30480_2		E. varii sp. nov.	MN195188	MN195313	MN195670	MN195475	MN195362	MN195804	MN195722	MN196123	MN195908	MN196077
MPEG 30480_3		E. varii sp. nov.	MN195189	MN195314	MN195671	MN195476	MN195363	MN195805	MN195723	MN196124	MN195909	MN196078
UCF uncat. 7	WGR1	E. varii sp. nov.	MN195157	MN195346	MN195638	MN195469	MN195356	MN195799	MN195734	MN196117	MN195902	MN196110
UFRO 10211		E. varii sp. nov.	MN195159	MN195250	MN195676	MN195501	MN195388	MN195826	MN195694	MN196148	MN195934	MN196030
INPA uncat. 7		E. varii sp. nov.	MN195150	MN195338	MN195639	MN195500	MN195387	MN195825	MN195733	MN196147	MN195933	MN196102
UNESP 67901		E. varii sp. nov.	MN195181	MN195306	MN195663	MN195502	MN195389	MN195827	MN195715	MN196149	MN195935	MN196071
UNESP 67902		E. varii sp. nov.	MN195182	MN195307	MN195664	MN195503	MN195390	MN195828	MN195716	MN196150	MN195936	MN196072
UNESP 67904		E. varii sp. nov.	MN195183	MN195308	MN195665	MN195504	MN195391	MN195829	MN195717	MN196151	MN195937	MN196073
UNESP 67905		E. varii sp. nov.	MN195184	MN195309	MN195666	MN195505	MN195392	MN195830	MN195718	MN196152	MN195938	MN196074
MPEG 30492		E. varii sp. nov.	MN195165	MN195288	MN195681	MN195468	MN195355	MN195798	MN195699	MN196116	MN195901	MN196053
MHNG 187.44	14-1234	E. varii sp. nov.	MN195147	MN195248	MN195672	MN195506	MN195393	MN195831	MN195690	MN196153	MN195939	N/A
MHNG 187.45	14-1235	E. varii sp. nov.	MN195148	MN195249	MN195673	MN195507	MN195394	MN195832	MN195691	MN196154	MN195940	MN196014
MHNG 187.46	14-1236	E. varii sp. nov.	MN195149	MN195251	MN195674	MN195508	MN195395	MN195833	MN195692	MN196155	MN195941	MN196015
INPA 46378		E. varii sp. nov.	MN195180	MN195305	MN195662	MN195509	MN195396	N/A	MN195714	MN196156	MN195942	MN196070
INPA 46379_1		E. varii sp. nov.	MN195190	MN195316	MN195646	MN195510	MN195397	MN195834	MN195724	MN196157	MN195943	MN196080
INPA 46379_2		E. varii sp. nov.	MN195191	MN195317	MN195647	MN195470	MN195357	MN195800	MN195725	MN196118	MN195903	MN196081
INPA 46379_3		E. varii sp. nov.	MN195192	MN195318	MN195648	MN195511	MN195398	MN195835	MN195726	MN196158	MN195944	MN196082
MPEG 30617		E. varii sp. nov.	MN195166	MN195289	MN195682	MN195473	MN195360	N/A	MN195700	MN196121	MN195906	MN196054
INPA uncat. 1		E. varii sp. nov.	MN195151	MN195324	MN195640	MN195483	MN195370	N/A	MN195727	MN196130	MN195916	MN196088
INPA uncat. 2		E. varii sp. nov.	MN195152	MN195325	MN195641	MN195484	MN195371	MN195811	MN195728	MN196131	MN195917	MN196089
INPA uncat. 3		E. varii sp. nov.	MN195153	MN195326	MN195642	MN195485	MN195372	MN195812	MN195729	MN196132	MN195918	MN196090
INPA uncat. 4		E. varii sp. nov.	MN195154	MN195327	MN195643	MN195486	MN195373	MN195813	MN195730	MN196133	MN195919	MN196091
INPA uncat. 5		E. varii sp. nov.	MN195155	MN195328	MN195644	MN195487	MN195374	MN195814	MN195731	MN196134	MN195920	MN196092
INPA uncat. 6		E. varii sp. nov.	MN195156	MN195329	MN195645	MN195488	MN195375	MN195815	MN195732	MN196135	MN195921	MN196093
MPEG 15529_2		E. voltai sp. nov.	MN195160	MN195273	MN195603	MN195467	MN195354	N/A	MN195788	MN196206	MN195992	N/A
MPEG 24793		E. voltai sp. nov.	MN195220	MN195276	MN195606	MN195573	MN195460	MN195894	MN195764	MN196221	MN196007	MN196041
MPEG uncat. 1	02LGA20120403	E. voltai sp. nov.	MN195196	MN195275	MN195605	MN195572	MN195459	MN195893	MN195763	MN196220	MN196006	MN196040
INPA uncat. 8		E. voltai sp. nov.	MN195195	MN195321	MN195619	MN195558	MN195445	MN195879	MN195770	MN196205	MN195991	MN196085
LIA-M 4802		E. voltai sp. nov.	MN195207	MN195254	MN195584	MN195560	MN195447	MN195881	MN195745	MN196208	MN195994	MN196021
LIA-M 4803		E. voltai sp. nov.	MN195208	MN195255	MN195585	MN195561	MN195448	MN195882	MN195735	MN196209	MN195995	MN196022
LIA-M 4804		E. voltai sp. nov.	MN195209	MN195256	MN195586	MN195562	MN195449	MN195883	MN195746	MN196210	MN195996	MN196023
LIA-M 4805		E. voltai sp. nov.	MN195210	MN195257	MN195587	MN195563	MN195450	MN195884	MN195747	MN196211	MN195997	MN196024
LIA-M 4806		E. voltai sp. nov.	MN195211	MN195258	MN195588	MN195564	MN195451	MN195885	MN195748	MN196212	MN195998	MN196025
ANSP 11319		E. voltai sp. nov.	MN195212	MN195265	MN195595	MN195566	MN195453	MN195887	MN195755	MN196214	MN196000	MN196031
ANSP 11320		E. voltai sp. nov.	MN195213	MN195266	MN195596	MN195567	MN195454	MN195888	MN195736	MN196215	MN196001	MN196032
ANSP 11321		E. voltai sp. nov.	MN195214	MN195267	MN195597	MN195568	MN195455	MN195889	MN195756	MN196216	MN196002	MN196033
ANSP 11322		E. voltai sp. nov.	MN195215	MN195268	MN195598	MN195569	MN195456	MN195890	MN195757	MN196217	MN196003	MN196034
ANSP 11323		E. voltai sp. nov.	MN195216	MN195269	MN195599	MN195570	MN195457	MN195891	MN195758	MN196218	MN196004	MN196035
ANSP 11324		E. voltai sp. nov.	MN195217	MN195270	MN195600	MN195565	MN195452	MN195886	MN195759	MN196213	MN195999	MN196036
ANSP 11325		E. voltai sp. nov.	MN195218	MN195271	MN195601	MN195571	MN195458	MN195892	MN195760	MN196219	MN196005	MN196037
INPA 050453_1		E. voltai sp. nov.	MN195198	MN195330	MN195622	MN195550	MN195437	MN195871	MN195774	MN196197	MN195983	MN196094
INPA 050453_2		E. voltai sp. nov.	MN195199	MN195331	MN195623	MN195551	MN195438	MN195872	MN195775	MN196198	MN195984	MN196095
INPA 050453_3		E. voltai sp. nov.	MN195200	MN195332	MN195624	MN195552	MN195439	MN195873	MN195776	MN196199	MN195985	MN196096
INPA 050453_4		E. voltai sp. nov.	MN195201	MN195333	MN195625	MN195553	MN195440	MN195874	MN195777	MN196200	MN195986	MN196097
INPA 050453_5		E. voltai sp. nov.	MN195202	MN195334	MN195626	MN195554	MN195441	MN195875	MN195778	MN196201	MN195987	MN196098
INPA 050453_6		E. voltai sp. nov.	MN195203	MN195335	MN195627	MN195555	MN195442	MN195876	MN195779	MN196202	MN195988	MN196099
INPA 050453_7		E. voltai sp. nov.	MN195204	MN195336	MN195628	MN195556	MN195443	MN195877	MN195780	MN196203	MN195989	MN196100
INPA 050453_8		E. voltai sp. nov.	MN195205	MN195337	MN195629	MN195557	MN195444	MN195878	MN195781	MN196204	MN195990	MN196101
MZUSP 116421_5		E. voltai sp. nov.	MN195234	MN195343	MN195634	MN195543	MN195430	MN195864	N/A	MN196190	MN195976	MN196107
MZUSP 116410_2		E. voltai sp. nov.	MN195228	MN195322	MN195620	MN195548	MN195435	MN195869	MN195772	MN196195	MN195981	MN196086
MZUSP 116410_1		E. voltai sp. nov.	MN195229	MN195323	MN195621	MN195549	MN195436	MN195870	MN195773	MN196196	MN195982	MN196087
MZUSP 116421_1		E. voltai sp. nov.	MN195230	MN195339	MN195630	MN195545	MN195432	MN195866	MN195782	MN196192	MN195978	MN196103
MZUSP 116421_2		E. voltai sp. nov.	MN195231	MN195340	MN195631	MN195546	MN195433	MN195867	MN195783	MN196193	MN195979	MN196104
MZUSP 116421_3		E. voltai sp. nov.	MN195232	MN195341	MN195632	MN195547	MN195434	MN195868	MN195784	MN196194	MN195980	MN196105
MZUSP 116421_4		E. voltai sp. nov.	MN195233	MN195342	MN195633	MN195544	MN195431	MN195865	MN195785	MN196191	MN195977	MN196106
MPEG 30365		E. voltai sp. nov.	MN195221	MN195280	MN195607	MN195533	MN195420	MN195854	MN195789	MN196180	MN195966	MN196045
MPEG 30366		E. voltai sp. nov.	MN195222	MN195281	MN195608	MN195534	MN195421	MN195855	MN195790	MN196181	MN195967	MN196046
MPEG 30367		E. voltai sp. nov.	MN195223	MN195282	MN195609	MN195535	MN195422	MN195856	MN195791	MN196182	MN195968	MN196047
MPEG 30368		E. voltai sp. nov.	MN195224	MN195283	MN195610	MN195536	MN195423	MN195857	MN195792	MN196183	MN195969	MN196048
MPEG 30369		E. voltai sp. nov.	MN195225	MN195284	MN195611	MN195537	MN195424	MN195858	MN195765	MN196184	MN195970	MN196049
MPEG 30370		E. voltai sp. nov.	MN195226	MN195285	MN195612	MN195538	MN195425	MN195859	MN195766	MN196185	MN195971	MN196050
MPEG 30371		E. voltai sp. nov.	MN195227	MN195286	MN195613	MN195539	MN195426	MN195860	MN195793	MN196186	MN195972	MN196051
UCF uncat. 8	WGR2	E. voltai sp. nov.	MN195197	MN195347	MN195637	MN195542	MN195429	MN195863	MN195787	MN196189	MN195975	MN196111
INPA 41123		E. voltai sp. nov.	MN195206	MN195302	MN195615	MN195559	MN195446	MN195880	MN195689	MN196207	MN195993	MN196067
UFRO 11386		E. voltai sp. nov.	MN195219	MN195272	MN195602	MN195532	MN195419	MN195853	MN195761	MN196179	MN195965	MN196038
UFOPA uncat. 1		E. voltai sp. nov.	MN195193	MN195344	MN195635	MN195540	MN195427	MN195861	MN195794	MN196187	MN195973	MN196108
UFOPA uncat. 2		E. voltai sp. nov.	MN195194	MN195345	MN195636	MN195541	MN195428	MN195862	MN195786	MN196188	MN195974	MN196109
		Outgroup
MHNG 187.13	SU7-468	G. carapo	MN195123	MN195237	N/A	MN195463	MN195350	N/A	MN195685	MN196113	MN195896	MN196016
STRI 4852		G. cylindricus	MN195127	MN195240	N/A	MN195466	MN195353	N/A	MN195686	N/A	MN195900	MN196026
UFRGS 882		G. pantherinus	MN195124	MN195238	N/A	MN195464	MN195351	MN195796	MN195683	MN196114	MN195898	MN196017
STRI 1418		G. choco	MN195125	MN195239	MN195574	MN195465	MN195352	MN195797	MN195684	MN196115	MN195899	MN196018
MHNG 187.16	SU7-066	H. artedi	MN195122	MN195236	N/A	MN195462	MN195349	MN195795	MN195687	MN196112	MN195895	N/A
INPA 1455		S. macrurus	MN195126	MN195235	MN195575	MN195461	MN195348	N/A	MN195688	N/A	MN195897	N/A
Abbreviations: Specimens and tissues used in the molecular analyses and examined specimens were provided by researchers and collections managers at: ANSP, Academy of Natural Sciences of Drexel University, Philadelphia; AUM, Auburn University Museum, Auburn; INPA, Instituto Nacional de Pesquisas da Amazônia, Manaus; MHNG, Muséum d'histoire naturelle, Geneva; MPEG, Museu Paraense Emílio Goeldi, Bel…
