# Supplementary material for: Unexpected species diversity in electric eels with a description of the strongest living bioelectricity generator
Source: Nat Commun. 2019 Sep 10;10:4000. doi: 10.1038/s41467-019-11690-z (PMC6736962; doi:10.1038/s41467-019-11690-z)
Supplement: Supplementary file 7 — Supplementary Data 4 [file 41467_2019_11690_MOESM7_ESM.xlsx]

## Sheet: Sheet1
Primers	Sequences	Gene	Annealing temperature and time	Ingroup fragment	Outgroup fragment	Source
SH3PX3_F461	5'- GTATGGTSGGCAGGAACYTGAA-3'	SH3PX3	56º C; 60s	637 bp	637 bp	1
SH3PX3_R1303	5'- CAAACAKCTCYCCGATGTTCTC -3'
SH3PX3_F532	5'- GACGTTCCCATGATGGCWAAAAT-3'		62º C; 60s
SH3PX3_R1299	5'- CATCTCYCCGATGTTCTCGTA -3'
S7RPEX1F	5'-TGGCCTCTTCCTTGGCCGTC-3'	S7-i1	58º--60º C; 30s	656 bp	704--707 bp	2
S7RPEX2R	5'-AACTCGTCTGGCTTTTCGCC-3'
362980	5'-GATCCTGAGGGAYTCCCAYGGTGT-3'	362980	58º--60º C; 30s	355 bp	390--456 bp	3
	5'-GGGCCAGGACTCTCYTGGTCTTGTAGT-3'
4.174e+23	5'-CTYTCGCTGGCTTTGTCTCAAATCA-3'	4.174e+23	58º--60º C; 30s	336 bp	357--417 bp	3
	5'- CTTTTACCATCKCCACTRAAATCCAC-3'
553780	5'-ATGARGAAAATGAGGCCAACTTGCT-3'	553780	58º--60º C; 30s	474 bp	472 bp	3
	5'-GCCACCTGKGTATTGATTATAGCTGAG-3'
16Sar	5'-CGCCTGTTTATCAAAAACAT-3'	16S	52º C; 30s	494 bp	519--526 bp	4
16Sbr	5'-CCGGTCTGAACTCAGATCACGT-3'
L1091	5'-AAACTGGGATTAGATACCCCACTAT-3'	12S	50º C; 30s	334 bp	339--348 bp	5
H1478	5'-GAGGGTGACGGGCGGTGTGT-3'
BOL-COIfishF1	5'-TCAACYAATCAYAAAGATATYGGCAC-3'	COI	56º C; 30s	569 bp	569--571 bp	6
BOL-COIfishR1	5'-ACTTCYGGGTGRCCRAARAATCA-3'
ND4	5'-CACCTATGACTACCAAAAGCTCATGTAGAAGC-3'	ND4	54º--56º C	828 bp	928--995 bp	7
LEU	5'-CATTACTTTTACTTGGATTTGCACCA-3'
ATP68EELF	5'-CTCTAGTGACATGCCTCAAT-3'	ATPASE 6/8	53º C; 30s	748 bp	472--772 bp	de Santana (herein)
ATP68EELR	5'-GGTGGGCCATAGATATTTTC-3'
References
1. Li, C., Orti, G., Zhang, G. & Lu, G. A practical approach to phylogenomics: the phylogeny of ray-finned fish (Actinopterygii) as a case study. BMC Evol. Biol. 7, 44 (2007).
2. Chow, S. & Hazama, K. Universal PCR primers for S7 ribosomal protein gene introns in fish. Mol. Ecol. 7, 1247-1263 (1998).
3. Li, C., Riethoven, J-J. & Ma, L. Exon-primed intron-crossing (EPIC) markers for non-model teleost fishes. BMC Evol. Biol. 10, 90 (2010).
4. Palumbi, S. R. Molecular Systematics. (Sinauer Associated, Massachusetts, 1996).
5. Alves-Gomes, J. A., Ortí, G., Haygood, M., Meyer, A. & Heiligenberg, W. Phylogenetic analysis of the South American electric fishes (order Gymnotiformes) and the evolution of their electrogenic system: a synthesis based on morphology, electrophysiology, and mitochondrial sequence data. Mol. Biol. Evol. 12, 298-318 (1995).
6. Ward, R. D., Zemlak, T. S., Innes, B. H., Last, P. R. & Hebert, P. D. N. DNA barcoding Australia's fish species. Philos. Trans. R. Soc. London B 360, 1847-1857 (2005).
7. Arévalo, E., Davis, S. K., Sites, J. W., Arevalo, E., Davis, S. K. & Sites, J. W. Mitochondrial DNA sequence divergence and phylogenetic relationships among eight chromosome races of the Sceloporus grammicus complex (Phrynosomatidae) in central Mexico. Syst. Biol. 43, 387-418 (1994).
